# Supplementary material for: A Bibliometric Analysis of Redox Species and Bio-Derived Electrodes for the Conversion of Petroleum-Contaminated Sediments into Bioelectricity
Source: Molecules. 2026 Jul 21;31(14):2531. doi: 10.3390/molecules31142531 (PMC13415048; doi:10.3390/molecules31142531)
Supplement: Supplementary file 1 [file molecules-31-02531-s001.zip]

Archive with 1 entries (1 files):
- molecules-4364949-supplementary.pdf
